# Supplementary material for: ConsensuSV—from the whole-genome sequencing data to the complete variant list
Source: Bioinformatics. 2022 Oct 31;38(24):5440–2. doi: 10.1093/bioinformatics/btac709 (PMC9750118; doi:10.1093/bioinformatics/btac709)
Supplement: btac709_Supplementary_Data [file btac709_supplementary_data.zip]

Archive with 3 entries (2 files):
- btac709_Supplementary_Data/
- btac709_Supplementary_Data/Supplementary.docx
- btac709_Supplementary_Data/Supplementary.zip
